# Supplementary material for: Effects of the RNA-Polymerase Inhibitors Remdesivir and Favipiravir on the Structure of Lipid Bilayers—An MD Study
Source: Membranes (Basel). 2022 Sep 27;12(10):941. doi: 10.3390/membranes12100941 (PMC9608901; doi:10.3390/membranes12100941)
Supplement: Supplementary file 1 [file membranes-12-00941-s001.zip]

Archive with 1 entries (1 files):
- membranes-1915857-supplementary.pdf
